# Supplementary material for: Parechovirus infection in human brain organoids: host innate inflammatory response and not neuro-infectivity correlates to neurologic disease
Source: Nat Commun. 2024 Mar 21;15:2532. doi: 10.1038/s41467-024-46634-9 (PMC10958052; doi:10.1038/s41467-024-46634-9)
Supplement: Supplementary file 10 — Source data [file 41467_2024_46634_MOESM10_ESM.xlsx]

## Sheet: Fig. 1b
Days	PeV-A1 Harris			PeV-A3 152037			E11 50473
0	1	1	1	1	1	1	1	1	1
1	90.5827	176.658	24.1399	1.15992	7.25794	7.32876	1776.3	249.833	137.333
3	4190.14	3053.59	245.14	4.07596	22.6555	24.0222	27740.7	784.501	1426.35
5	613.841	5480.78	4025.95	8.53058	61.5954	67.1585	10585.1	897.772	1250.38
7	5868.71	10092.6	6450.78	89.695	176.471	111.286	3380.39	303.666	511.213
10	6145.8	1781.23	2752.86	311.829	217.513	34.9355	9860.27	345.495	599.778
Kruskal-Wallis test with Dunn's multiple comparisons test
	PeV-A1 Harris		P-value
	0 vs. 1	ns	0.1621
	0 vs. 3	*	0.012
	0 vs. 5	**	0.0031
	0 vs. 7	***	0.0003
	0 vs. 10	***	0.0004
	PeV-A3 152037		P-value
	0 vs. 1	ns	0.5976
	0 vs. 3	*	0.0315
	0 vs. 5	**	0.0025
	0 vs. 7	****	<0.0001
	0 vs. 10	**	0.0013
	E11 50473		P-value
	0 vs. 1	ns	0.0595
	0 vs. 3	****	<0.0001
	0 vs. 5	***	0.0001
	0 vs. 7	**	0.0079
	0 vs. 10	**	0.0012

## Sheet: Fig. 1c
Days	PeV-A1 Harris									E11 50473									E11
0	93.3254	93.3254	134.896	426.579	93.3254	93.3254	93.3254			93.3254	426.579	93.3254	93.3254	93.3254	85.1138	93.3254	199.526	93.3254	93.3254	4570.88	933.254	3981.07	93.3254	93.3254
5	93325.4	4265.8	13489.6	8511.38	7244.36	338.844	9332.54	42657.9		630.957	426.579	426.579	630.957	933.254	426.579	630.957			19952.6	42657.9	93325.4	199526	63095.7	6309.57	63095.7	63095.7
10	19952.6	93325.4	19952.6	7244.36	199.526	33884.4	42657.9			1995.26	1995.26	9332.54	6309.57	933.254	4265.8	1995.26			33884.4	42657.9	42657.9	4265.8	6309.57	630.957	93.3254	93325.4	42657.9
Kruskal-Wallis test with Dunn's multiple comparisons test
	PeV-A1 Harris		P-value
	0 vs. 5	*	0.0102
	0 vs. 10	**	0.0026
	PeV-A3 152037		P-value
	0 vs. 5	*	0.0451
	0 vs. 10	****	<0.0001
	E11 50473		P-value
	0 vs. 5	**	0.0012
	0 vs. 10	ns	0.0993

## Sheet: Fig. 3a
	PeV-A1									PeV-A3									E11
NFκB	1.34099	2.47763	-1.41913	-1.04283	-0.76171	0.355452	-0.75967	1.07514	-1.41913	0.069022	-1.41913	1.39705	0.748849	-0.51939	-1.41913	-0.69027	0.334538	0.86077	-0.56193	0.692068	2.01982	-1.07366	-1.41913	-0.02246	-0.22469	-0.13885	1.18255
CX3CR1	-0.65678	-0.59855	-0.75216	0.706955	-0.1935	1.13032	-0.21665	0.825986	-0.75216	-0.75216	-0.58887	-0.49356	3.75276	0.853021	1.62457	0.102449	0.319606	0.63159	-0.27822	0.007338	1.62134	-0.75216	-0.2024	0.19203	-0.28046	-0.01191	-0.22399
MCP-1	2.52199	0.136776	-0.84072	-0.3644	-0.09591	-0.65547	-0.52635	-0.22948	-0.84072	-0.5458	-0.84072	2.14614	-0.60643	-0.64216	0.161978	0.76688	0.042938	0.675164	1.49295	2.03307	-0.84072	-0.54204	-0.51724	0.84347	0.214483	0.861774	1.72726
IκB-α	-0.80981	-0.72797	-1.22853	-0.13452	-0.55277	-0.00829	-0.07433	-1.22853	-1.22853	1.56645	-0.71456	-0.69521	2.51926	0.781575	0.965397	0.70602	-0.11999	-0.15136	-1.22853	0.052568	0.331189	2.93071	0.81549	0.61399	-0.43044	-0.46818	-0.29049
CXCL10	1.14536	-0.33489	-0.69844	-0.64201	-0.56189	-0.57685	-0.60743	-0.36596	-0.69844	0.483757	-0.69844	1.40345	0.048441	1.10428	-0.28481	1.64144	2.02059	0.939278	-0.69844	2.87177	-0.69844	0.080311	0.875432	-0.69844	-0.23545	0.676318	-0.69844
IFN-α2	-0.45473	-0.40791	-0.36823	1.08736	0.110945	0.999237	-0.24672	-0.0503	-0.52857	2.40253	-0.45779	-0.41467	2.54074	2.22167	1.68231	0.008068	-0.00441	0.123498	-0.24145	0.198095	2.18447	-0.52857	-0.10678	0.398672	-0.29412	-0.22062	-0.22442
IFN-β1	-0.65281	-0.58312	-0.12529	0.786644	0.173941	0.839103	-0.72886	-0.05369	-0.72886	2.98745	0.15505	-0.72886	1.88348	2.51336	1.26015	0.066375	0.115246	0.16649	-0.66399	-0.07356	1.47522	-0.72886	-0.11435	0.26918	-0.49247	-0.42259	-0.21184
IFN-λ1	-0.61957	-0.36351	-0.40272	-0.43965	-0.39455	1.41473	-0.61957	0.528641	-0.61957	-0.61957	-0.47547	-0.34951	1.24777	0.103711	-0.0501	0.105163	1.17242	0.608669	-0.61957	-0.01251	-0.61957	3.87799	-0.26792	-0.27558	-0.11118	0.522709	0.275616
IFN-λ2/3	-0.42866	-0.52199	-0.52199	-0.52199	-0.52199	-0.52199	-0.44311	-0.52199	-0.52199	-0.29044	1.18032	-0.20253	-0.52199	-0.52199	-0.52199	-0.52199	-0.52199	0.070985	-0.52199	2.83051	0.684605	-0.52199	-0.52199	-0.52199	-0.52199	0.167599	0.457331
NFκB	0.181967	0.295641	2.68587	-0.56133	0.248796	-1.47495	-0.4677	-0.02927	-0.93134	-1.47495	0.681938	2.76354	-1.47495	-0.70266	0.072642	1.03363	0.326038	-0.05846	-1.47495	0.645803	-1.10493	1.2973	0.097824	-1.47495	-0.30313	-0.09835	-0.59541
CX3CR1	0.196859	-0.08259	-0.11784	-0.14833	-0.17124	0.124018	2.5746	0.109978	0.046284	-0.23618	0.823326	-0.16407	-0.23618	1.26829	-0.01691	-0.11518	-0.15882	-0.13775	-0.19957	0.035627	4.15901	-0.18888	0.09719	0.275958	-0.12798	-0.09257	0.142323
MCP-1	0.267063	0.059757	0.263667	-0.26047	0.185893	-0.18118	-0.23089	-0.20061	-0.32275	-0.66135	0.906112	-0.66135	-0.66135	-0.18621	0.223211	-0.12829	-0.29763	-0.42197	-0.66135	0.556239	-0.47421	0.746109	2.43509	3.81654	-0.48754	0.535983	-0.27515
IκB-α	0.457316	-0.91195	-1.07874	-0.64902	-0.6211	1.34311	-2.07496	1.11168	1.37599	-2.07496	2.08856	-0.58649	-2.07496	-2.07496	0.180542	-0.07186	0.029606	0.089634	1.67757	-0.27093	-2.07496	-1.37551	1.09615	1.61568	-0.52356	-0.56709	0.417794
CXCL10	-0.10828	-0.16348	-0.06273	-0.18294	-0.11784	-0.23166	-0.23166	-0.02255	-0.15486	0.114027	0.534275	-0.23166	-0.23166	-0.23166	0.423632	0.184569	-0.01867	-0.17906	-0.23166	-0.14909	-0.23166	0.715862	2.21155	3.89204	-0.19168	0.384068	-0.13192
IFN-α2	2.18284	0.083537	-0.34651	-0.42339	-0.48352	0.728792	-0.87309	1.61364	0.253592	1.10984	-0.87309	-0.50794	-0.87309	-0.87309	-0.87309	-0.11842	-0.33527	-0.34798	-0.77488	0.743487	-0.87309	-0.48846	0.487826	2.64225	-0.31118	-0.19441	1.90646
IFN-β1	1.88372	-0.18233	-0.64766	-0.69694	-0.65854	-0.1218	-1.19511	0.73735	0.76959	1.67605	-1.19511	-1.19511	0.609936	-1.19511	0.744982	-0.381	-0.71763	-0.73712	-0.26376	0.583232	-1.19511	-0.62398	1.58625	2.33126	-0.67011	-0.11858	1.69622
IFN-λ1	1.97294	-0.23505	-0.5627	-0.50858	-0.48837	-0.65137	-0.65137	0.564977	0.381652	1.1807	-0.65137	-0.30244	-0.65137	-0.65137	-0.14525	0.066811	-0.01686	-0.41114	1.1834	0.426991	-0.65137	-0.02884	-0.1434	3.32434	-0.30067	-0.07061	1.77074
IFN-λ2/3	-0.81461	0.336233	1.23679	-0.96532	-0.96532	-0.96532	-0.00297	0.478555	1.48389	-0.62734	2.2715	-0.96532	-0.96532	1.11991	-0.96532	2.1503	-0.50024	-0.96532	-0.96532	0.09129	-0.43794	-0.96532	-0.96532	-0.96532	-0.65845	0.136759	-0.3445

## Sheet: Fig. 3b
	PeV-A1						PeV-A3						E11						MOCK
CX3CL1	-1.30808	1.43461	0.461856	-0.87215	-0.20414	-0.74501	-2.12544	0.683855	-0.40797	1.75147	0.526438	1.477	0.55671	0.364984	-0.50485	0.66771	-0.98114	0.928054	-0.14965	-0.29496	0.572856	1.99163	-0.29496	0.41342
IFN-α	-0.17481	-0.1035	1.74676	-0.17481	-0.17481	-0.17481	-0.17481	-0.17481	-0.17481	-0.17481	1.74676	-0.17481	1.74676	-0.17481	-0.1035	3.79179	-0.1035	0.967704	0.967704	-0.17481	-0.1035	-0.17481	-0.1035	-0.1035
IFN-β	-0.14048	-0.14048	-0.14048	-0.14048	-0.14048	-0.25814	-0.14048	0.094784	2.65993	1.43761	-0.14048	-0.25814	-0.14048	-0.14048	2.65993	-0.14048	2.65993	-0.25814		-0.14048	-0.14048	-0.14048	-0.14048	-0.25814
IFN-λ1	-0.33669	-0.33669	-0.33669	-0.33669	-0.33669		-0.33669	0.88951	1.11617	-0.33669	1.75638	1.73369	1.30067	1.40147	-0.33669	2.64218	1.35144	1.91188	-0.33669	-0.33669	-0.33669	-0.33669	-0.33669	-0.33669
IL-6	0.0838	-0.45776	-0.11627	-0.38126	-0.2799	1.00798	0.02757	-0.09141	-0.30952	-0.04693	0.273643	0.140031	1.87805	1.25194	0.034504	3.18674	0.209246	2.81164	0.180514	-0.43443	-0.35776	-0.28472	-0.17602	-0.40658
CXCL10	-0.22705	-0.22847	-0.1715	-0.35096	-0.14083	-0.30052	-0.07897	0.444247	1.51733	0.785882	2.22249	2.25303	1.84068	1.78847	0.808908	1.22642	0.267053	2.70065	-0.05085	-0.24299	-0.30052	-0.28635	-0.1805	-0.33772
MCP-1	-0.86806	0.215228	0.218669	-1.39883	0.190692	-0.14759	-1.10426	-0.57292	-0.282	0.30897	0.414382	1.23347	2.54266	1.30462	0.880401	1.62528	-0.17997	2.1533	-0.10837	-0.76059	-0.22003	-0.30722	-0.17775	-0.68294
TNF-α	0.305406	0.305406	-0.60238	-0.60238	-0.60238	0.897902	-0.60238	0.305406	-0.60238	1.41444	0.305406	2.32597	1.8854	0.305406	-0.60238	3.13116	0.305406	0.305406	0.305406	0.305406	-0.60238	0.305406	0.897902	-0.60238
CX3CL1	-1.42913	1.29285	0.687787	-0.47016	0.028901	-0.62183	-1.98201	1.33363	-0.03307	2.19964	0.731822	0.655169	0.325726	-0.23368	-0.40329	0.004437		0.565469	-0.14561	-0.59411	0.554053	1.57337	-1.29213	0.894912
IFN-α	-0.16222	-0.16222	-0.16222	-0.16222	1.2383	-0.16222	-0.16222	1.2383	-0.16222	3.0886	-0.16222	-0.07481	3.0886	-0.07481	-0.16222	-0.07481	-0.16222	-0.16222	-0.16222	-0.07481	1.7158	-0.07481	-0.16222	-0.16222
IFN-β	-0.11518	-0.11518	-0.11518		-0.20075	-0.11518	-0.11518	1.8455	-0.11518	1.41278	3.4737	2.67427	0.481331	0.481331	-0.11518	-0.11518	-0.11518	-0.11518	-0.11518	-0.11518	-0.11518	0.481331	-0.11518	-0.11518
IFN-λ1	-0.85166	0.709168	0.844477	-0.85166	0.625026	0.59641		1.50018	0.897066	1.65519	1.33995	0.817851	1.72019	1.61142	0.68131	1.80557		1.02527	0.387762	-0.85166	-0.85166	-0.85166	-0.85166	-0.85166
IL-6	0.271164	-0.46793	-0.21592	-0.34825	-0.20206	0.878662	0.142377	0.30516	-0.35777	1.58404	0.841047	-0.08022	0.354853	2.70266	0.449684	1.96239	-0.28628	3.03323	0.234972	-0.48838	-0.36102	-0.32377	-0.26972	-0.44959
CXCL10	-0.40484	0.084564	0.42163	-0.48799	1.76054	-0.35087		1.21306	0.654293	2.95225	1.25264	2.06998	1.63288	1.04273	0.364004	1.21478		1.20376	-0.24154	-0.40207	-0.40373	-0.43922	-0.37572	-0.38879
MCP-1	-0.65481	-0.0146	0.140622	-1.19799	0.053605	-0.53254	-0.74495	0.699491	-0.30526	0.017904	0.726077	0.064715	1.86359	1.27439	0.597994	2.27288	-1.17801	2.24873	0.085901	-1.25983	0.020106	0.286075	-0.94516	-0.10457
TNF-α	-0.43048	0.390078	0.390078	-0.43048	-0.43048	0.390078	-0.43048	2.58726	1.39254	1.39254	0.390078	2.21648	1.81825	0.390078	-0.43048	-0.32858	-0.43048	-0.32858	-0.32858	-0.32858	2.21648	0.390078	-0.43048	-0.43048

## Sheet: Fig. 3f
	Normalized Protein Abundance (quantile) of DEPs
Strain	EIF4G1	FLNA	IFIT3	OAS3	STAT1	ISG15	MX1	IFIT2	TRIM25	RANBP2	POM121	EIF2AK2	CD44	NCAM1	UBE2N
Mock	22.395	24.815	18.3676	18.5357	19.8808	19.0463	18.6419	16.3226	18.6813	19.7369	17.5083	19.8765	20.8063	24.8552	23.0222
Mock	22.5151	25.059	18.441	18.6594	19.9682	19.0508	18.4224	16.4902	18.6237	19.7852	17.3907	20.0139	21.0907	24.5938	22.9605
Mock	22.4603	25.0785	18.6481	18.7801	19.8184	19.3438	18.7077	16.5127	18.6829	19.5913	17.4415	19.9685	21.0343	24.683	22.8202
Mock	22.4476	25.0575	18.6794	18.8679	20.4307	19.5999	18.7251	16.72	18.6392	19.6039	17.5293	20.2181	20.8631	24.9182	22.8619
Mock	22.4624	24.9958	18.7456	19.022	19.973	19.4123	18.5629	16.3557	18.5904	19.6669	17.4845	19.961	21.1067	24.6686	22.9019
Mock	22.4462	24.9509	18.5181	18.7532	19.938	19.5197	18.4532	16.3921	18.606	19.49	17.3772	19.9804	20.9751	24.9241	22.9853
PeV-A1_Harris	22.3918	25.039	18.6563	19.0239	19.9938	20.0613	18.7139	16.619	18.8771	19.5079	17.6586	20.0728	21.3292	24.8392	22.823
PeV-A1_Harris	22.3577	24.7742	19.3421	19.4149	20.6472	20.7525	19.5561	17.667	18.7656	19.4861	17.5126	20.1856	20.9253	24.9545	22.818
PeV-A1_Harris	22.3869	24.6132	18.7473	19.0359	20.2036	20.1401	18.9683	17.3813	18.6643	19.5177	17.6429	19.9355	20.8521	25.0578	22.8391
PeV-A1_Harris	22.3736	24.8173	18.7941	19.4097	20.395	20.1841	19.2093	17.1366	18.7644	19.5316	17.5609	20.0253	20.8624	25.0883	22.7655
PeV-A1_Harris	22.3349	24.5846	18.8061	19.0108	19.8635	19.7122	18.8039	17.0845	18.4282	19.5476	17.6077	20.0824	20.906	25.1013	22.852
PeV-A1_Harris	22.3849	24.7488	19.3718	19.4014	20.3269	20.0297	19.0054	17.4594	18.7	19.571	17.5717	20.3552	20.9652	24.9159	22.7792
PeV-A3_152037	22.4883	25.0298	19.2127	19.4079	20.2674	20.2628	18.8758	17.2055	18.6975	19.5826	17.5472	20.3037	21.0346	24.6451	22.7614
PeV-A3_152037	22.4728	25.0289	19.3968	19.7156	20.7888	20.6935	19.61	18.052	19.0694	19.7052	17.6003	20.424	21.0767	24.6081	22.8342
PeV-A3_152037	22.3866	24.8877	19.5702	19.7336	20.9016	20.5531	19.5024	18.037	18.9195	19.5438	17.549	20.3548	21.1947	25.1107	22.9065
PeV-A3_152037	22.4411	24.9577	18.5958	18.9496	19.8369	19.4153	18.6742	16.5368	18.5528	19.7366	17.6251	20.2299	21.3044	24.817	22.7472
PeV-A3_152037	22.3941	24.9689	19.3479	19.522	21.1592	20.8972	19.8669	17.9954	19.1933	19.5821	17.4762	20.313	20.9754	24.9157	22.7896
PeV-A3_152037	22.4474	24.9689	19.2177	19.3005	20.5619	20.281	19.2456	17.7111	18.8116	19.5951	17.6416	20.346	20.9804	24.6957	22.8103
E11_50473	22.4318	24.9777	18.532	18.747	20.076	19.7536	18.616	16.8307	18.86	19.6099	17.6301	20.0642	21.3452	24.8073	22.8764
E11_50473	22.4092	24.9627	18.6647	18.729	20.1426	19.811	18.8047	16.83	19.2732	19.5981	17.5819	20.1195	22.1155	24.7515	22.8443
E11_50473	22.4131	25.0981	19.0466	19.2593	20.3666	19.9096	18.8997	17.237	19.0459	19.574	17.5944	20.0604	21.5897	24.7496	22.7326
E11_50473	22.3756	25.0554	19.0081	18.9278	20.4181	20.2138	18.9355	17.092	18.9301	19.6413	17.6703	20.1534	21.4719	24.8109	22.7292
E11_50473	22.3752	25.1582	18.6343	18.9907	20.4785	20.139	18.7986	16.8389	19.0586	19.5308	17.598	20.1364	21.6197	24.7319	22.706
E11_50473	22.392	25.0551	18.5081	18.7992	19.9426	19.7513	18.592	16.5465	18.7356	19.6069	17.6801	20.1669	21.2542	24.7063	22.6707
	adj.P.Val
	Normalized Protein Abundance (quantile) of DEPs
Strain	EIF4G1	FLNA	IFIT3	OAS3	STAT1	ISG15	MX1	IFIT2	TRIM25	RANBP2	POM121	EIF2AK2	CD44	NCAM1	UBE2N
PeV-A1_Harris	0.0599436	0.00973019	0.0781274	0.0209826	n.s.	0.00490721	0.0488865	0.00924013	n.s.	0.0896984	0.0103704	n.s.	n.s.	0.0874722	0.0799821
PeV-A3_152037	n.s.	n.s.	0.00502375	0.00155644	0.0955572	0.00142112	0.00502375	0.000581301	n.s.	n.s.	n.s.	0.00155644	n.s.	n.s.	n.s.
E11_50473	n.s.	n.s.	n.s.	n.s.	n.s.	n.s.	n.s.	n.s.	0.0726292	n.s.	0.0142985	n.s.	0.000196004	n.s.	0.0511886

## Sheet: Fig. 4c
IFI44L
	DMSO									Vehicle
PeV-A1 Harris	1.49111	1.3603	1.36867	2.09612	2.58527	0.459443	1.19518			0.956653	0.482228	1.05519		0.428659	0.276676	0.810314	1.02646	1.29372
PeV-A3 152037	2.07796	1.96617	1.15604	2.33014	0.715321	1.75604	1.78878	1.33568		1.85604	0.93128	0.675728	0.667402	1.7108	0.59424	1.15583	1.01713	1.11677
E11 50473	1.01351	1.85281	1.63991	0.469588	0.861281	1.21826	1.03882	0.989702		0.439411	0.638112	0.40199	0.628566	0.643413	0.769253		1.39413	1.44953
OAS1
	DMSO									Vehicle
PeV-A1 Harris	1.41524	0.355666	0.0953587	0.703246	0.0730357	0.792241				0.279596	0.167605	0.364211				0.522181
PeV-A3 152037	3.78381	2.37851		2.93265		2.56527	4.10041	5.29402		0.472751				0.715587		1.18509	1.74179	0.793004
E11 50473	2.01954	1.39898	3.15641	0.245068	0.892759	0.86851	0.353977	0.369041			0.413864	0.4446						0.480184
Viperin
	DMSO									Vehicle
PeV-A1 Harris	2.75236	0.888261	1.34635	0.276835	0.673611					0.327185	0.242369		0.979858	0.191765	0.132773	1.37884
PeV-A3 152037	13.9437		9.48653	1.06844	5.7643	1.00153	2.30084	2.21482		0.520453	0.236139	0.117294			0.425689	0.287856
E11 50473	8.1795	5.90344	4.07395	2.25359		23.6993	0.689215	0.713342	26.6	1.52811	3.2861	0.647879	4.26865	9.52258	1.4542	1.45483	0.619905
ISG15
	DMSO									Vehicle
PeV-A1 Harris	0.16218	0.188686	4.8375	2.45797	1.39488	2.72557	0.349032	1.74632		0.16761			2.98587	5.74641		4.50567	1.23231	0.597821
PeV-A3 152037	6.09042	0.689985	0.211816	5.32585	6.04043	4.82228	1.46454	1.59825	1.50683	0.738586	0.144858	0.743914	0.663655	1.34928		0.722465	0.169835	0.327088
E11 50473	0.445864	0.924077	3.64742		0.669325	2.33385	0.609959	0.81484	9.31975	1.29749	0.622624	5.61741	2.74997		5.02789	0.523912	0.471283	0.870407
Unpaired two-tailed t-test
IFI44L
			P-value
	PeV-A1 Harris	*	0.0213
	PeV-A3 152037	*	0.0326
	E11 50473	ns	0.1288
OAS1
			P-value
	PeV-A1 Harris	ns	0.3964
	PeV-A3 152037	**	0.0011
	E11 50473	ns	0.1855
Viperin
			P-value
	PeV-A1 Harris	ns	0.1855
	PeV-A3 152037	**	0.0025
	E11 50473	ns	0.1949
ISG15
			P-value
	PeV-A1 Harris	ns	0.448
	PeV-A3 152037	*	0.0124
	E11 50473	ns	0.8813

## Sheet: Fig. 4d
	DMSO									Vehicle
PeV-A1 Harris	176.591		858.186	122.353	0.833888	85.1296	0.271147	52.489		38.6892		375.284	572.769	28.3577	113.989	6.26374	124.419	5.46626
PeV-A3 152037	2.8776	2.1904	4.0763		35.1537	51.1057	1.14427	1.09046	0.255942	62.0365	36.7629	38.9326	109.705	30.1257	40.732	5.89854	2.68122	39.6972
E11 50473	14.5667	25.7347	0.31668		1564.16	566.772				5025.39	2891.32	1767.68	1009.99	2241.36	884.075	285.093	119.599	1533.77
Unpaired two-tailed t-test
			P-value
	PeV-A1 Harris	ns	0.8419
	PeV-A3 152037	*	0.0442
	E11 50473	ns	0.0942

## Sheet: Fig. 4e
	DMSO									Vehicle
PeV-A1 Harris	9332.54	6309.57	42657.9	199526		63095.7		933.254		933.254	42657.9	9332.54		19952.6	9332.54	426.579	6309.57	338.844
PeV-A3 152037	426.579	630.957	630.957	630.957	1174.9			426.579	933.254	630.957	630.957	630.957	6309.57	1174.9	933.254	1995.26	6309.57	6309.57
E11 50473	19952.6	42657.9	9332.54	338844	93325.4	338844		42657.9	117490	93325.4	33884.4	42657.9	6309.57	42657.9	3388.44	6309.57		63095.7
Unpaired two-tailed t-test
			P-value
	PeV-A1 Harris	ns	0.1411
	PeV-A3 152037	*	0.0496
	E11 50473	ns	0.0942

## Sheet: Fig. 5a
Days	PeV-A1 Harris												PeV-A1 52967												PeV-A1 51067												PeV-A3 152037												PeV-A3 178608
0	0.0859211			1.91408	1.30206	0.697936				0.58824	2.16816	0.243599	0.0299165	0.0466559	3.91419	0.00923432	0.798755	1.53349	0.839853	0.827899	0.382879		1.61712			1.81007	0.401789	0.788143	1.69999			0.300012	0.390951	0.393763		2.21529	1.79791	1.22967	0.841022	0.131396	2.00087	0.546758	0.816797	0.635572	1.07221	0.321604	0.108186	2.49801	1.22339
5	1810.65	3377.94	2326.94	6167.81	16974.9	145767	12120	2869.61	8914.55	503.327	21220.4	2543.03	80.0107	93.6765	282.493	121.253	25692.5	5827.05	13870.8	2785	244.192	354.486	3341.32	1856.37	6683.59	1431.36	3608.32	4134.75	1475.6	1666.81	16.4898	102013	6597.2	517.966	9645.84	1053.11	13.965	100.247	51.8431	49.6608	12.8069	16.4587	31.3726	291.503	71.5159	6.11925	8.50921	30.4772	1530.53
10	4012	447.54	1876.72	4248.77	256788	98277.4	156599	20452.3	21837.6	3691.65	46683.7	41328.3	330.743	410.087	538.473	955.412	192537	39498.2	13382.5	74751.4	4991.56	731.131	4202.7	8793.28	10201.6	5126.66	15131.2	6088.96	7838.97	8183.44	560.704	19202.8	5320.77	8724.9	1789.88	8478.31	42.1132	102.426	63.3651	97.4139	58.9495	182.94	385.518	100.191	93.9054	68.9983	122.424	231.691	12771.5
Kruskal-Wallis test with Dunn's multiple comparisons test
	PeV-A1 Harris		P-value
	0 vs. 5	**	0.0061
	0 vs. 10	***	0.0001
	5 vs. 10	ns	0.7291
	PeV-A1 52967		P-value
	0 vs. 5	**	0.0022
	0 vs. 10	****	<0.0001
	5 vs. 10	ns	0.6113
	PeV-A1 51067		P-value
	0 vs. 5	**	0.0022
	0 vs. 10	****	<0.0001
	5 vs. 10	ns	0.6113
	PeV-A3 152037		P-value
	0 vs. 5	**	0.0034
	0 vs. 10	****	<0.0001
	5 vs. 10	ns	0.1887
	PeV-A3 178608		P-value
	0 vs. 5	*	0.0158
	0 vs. 10	****	<0.0001
	5 vs. 10	*	0.0158
	PeV-A3 51903		P-value
	0 vs. 5	*	0.014
	0 vs. 10	****	<0.0001
	5 vs. 10	*	0.02
	E11 50473		P-value
	0 vs. 5	****	<0.0001
	0 vs. 10	*	0.0158
	5 vs. 10	*	0.0158
[truncated: 35 more columns]

## Sheet: Fig. 5b
Days	PeV-A1 Harris												PeV-A1 52967												PeV-A1 51067												PeV-A3 152037												PeV-A3 178608
0	1.97	2.085	1.8	2.05	1.8	1.97	1.885	1.885	2.135	2.3	2.05	1.8	1.97	1.8	1.8	2.3	2.3	1.97	1.8	2.3	1.97	1.8	1.97	1.8	1.97	1.97	1.8	1.97	1.97	1.8	1.8	2.3	2.3	1.8	1.8	1.97	2.385	2.635	2.47	1.8	2.55	2.385	2.715	1.97	2.745	1.865	2.05	2.8	1.885
5	6.58	6.215	6.8	6.885	5.865	6.97	6.36	6.97	6.3	5.13	6.63	5.63	5.3	5.63	5.63	4.97	5.8	5.3	5.8	4.8	3.97	4.8	5.3	5.8	5.97	4.97	5.8	5.63	4.8	4.8	3.3	5.97	5.63	5.3	6.13	4.8	3.465	4.55	3.3	3.415	3.05	3.415	3.3	4.635	3.63	2.52	2.71	3.575	3.185
10	7.63	4.8	6.53	6.8	7.385	6.64	6.355	5.715	6.63	5.97	6.97	7.63	6.97	6.8	6.53	5.3	6.63	5.13	5.3	5.8	5.8	4.8	4.97	5.3	5.3	6.3	5.63	6.3	5.8	5.3	4.13	6.3	5.8	6.3	4.8	4.8	4.385	3.58	3.885	3.63	3.885	3.88	4.135	3.3	3.465	3.385	4.05	4	4.135
Kruskal-Wallis test with Dunn's multiple comparisons test
	PeV-A1 Harris		P-value
	0 vs. 5	****	<0.0001
	0 vs. 10	****	<0.0001
	5 vs. 10	ns	0.5054
	PeV-A1 52967		P-value
	0 vs. 5	****	<0.0001
	0 vs. 10	****	<0.0001
	5 vs. 10	*	0.0302
	PeV-A1 51067		P-value
	0 vs. 5	****	<0.0001
	0 vs. 10	****	<0.0001
	5 vs. 10	ns	0.2923
	PeV-A3 152037		P-value
	0 vs. 5	****	<0.0001
	0 vs. 10	****	<0.0001
	5 vs. 10	ns	0.2282
	PeV-A3 178608		P-value
	0 vs. 5	****	<0.0001
	0 vs. 10	****	<0.0001
	5 vs. 10	****	<0.0001
	PeV-A3 51903		P-value
	0 vs. 5	***	0.001
	0 vs. 10	****	<0.0001
	5 vs. 10	**	0.0046
	E11 50473		P-value
	0 vs. 5	****	<0.0001
	0 vs. 10	****	<0.0001
	5 vs. 10	**	0.0014
[truncated: 35 more columns]

[truncated: 15 more sheets: Fig. 5f, Sup. Fig. 2a , Sup. Fig. 2b, Sup. Fig. 2c, Sup. Fig. 8a, Sup. Fig. 8b, Sup. Fig. 8c, Sup. Fig. 8d, Sup. Fig. 9a, Sup. Fig. 9b, Sup. Fig. 10a, Sup. Fig. 10b, Sup. Fig. 11a, Sup. Fig. 11b, Sup. Fig. 11c]
